# Supplementary material for: Pure Hydrogen and Methane Permeation in Carbon-Based Nanoporous Membranes: Adsorption Isotherms and Permeation Experiments
Source: Membranes (Basel). 2024 May 26;14(6):123. doi: 10.3390/membranes14060123 (PMC11205412; doi:10.3390/membranes14060123)
Supplement: Supplementary file 1 [file membranes-14-00123-s001.zip]

Archive with 13 entries (11 files):
- Adsorption/
- Adsorption/CH4_110.csv
- Adsorption/CH4_120.csv
- Adsorption/CH4_90.csv
- Adsorption/error.csv
- Adsorption/H2_110.csv
- Adsorption/H2_120.csv
- Adsorption/H2_30.csv
- Adsorption/H2_90.csv
- Monte Carlo Methodology.pdf
- permeation/
- permeation/CH4.csv
- permeation/H2.csv
