# Supplementary material for: Pure Hydrogen and Methane Permeation in Carbon-Based Nanoporous Membranes: Adsorption Isotherms and Permeation Experiments
Source: Membranes (Basel). 2024 May 26;14(6):123. doi: 10.3390/membranes14060123 (PMC11205412; doi:10.3390/membranes14060123)
Supplement: Supplementary file 1 [file membranes-14-00123-s001.zip › Adsorption/CH4_110.csv]

p	q	langmuir	mc_min	mc_max	freundlich	toth
4.999963	0.453958	0.362982204	0.326913159	0.399051249	0.470949001	0.407589661
10.014214	0.600675	0.580463456	0.542844413	0.618082499	0.615611801	0.600431836
19.966873	0.790464	0.826636793	0.803474873	0.849798713	0.803313948	0.821189689
30.013723	0.981381	0.964391813	0.95475718	0.974026447	0.940048245	0.956158372
39.996568	1.038831	1.051293547	1.040669261	1.061917833	1.050128644	1.049850474
45.007506	1.087695	1.083989937	1.06903639	1.098943484	1.099036383	1.087583251
