# Supplementary material for: Pure Hydrogen and Methane Permeation in Carbon-Based Nanoporous Membranes: Adsorption Isotherms and Permeation Experiments
Source: Membranes (Basel). 2024 May 26;14(6):123. doi: 10.3390/membranes14060123 (PMC11205412; doi:10.3390/membranes14060123)
Supplement: Supplementary file 1 [file membranes-14-00123-s001.zip › Adsorption/CH4_120.csv]

p	q	langmuir	mc_min	mc_max	toth	freundlich
5.000776	0.472314	0.322156597	0.26234078	0.381972413	0.389189303	0.457022188
9.980535	0.586393	0.523025106	0.461679418	0.584370793	0.563496113	0.588723529
20.012386	0.768286	0.762287869	0.724807018	0.79976872	0.76744748	0.759676808
29.988073	0.888567	0.89828647	0.88330681	0.913266131	0.892590001	0.881035923
39.978058	0.953166	0.986517071	0.969151839	1.003882303	0.981864893	0.978930585
45.005535	1.034464	1.020115711	0.994905486	1.045325936	1.018351882	1.022358067
