# Supplementary material for: Pure Hydrogen and Methane Permeation in Carbon-Based Nanoporous Membranes: Adsorption Isotherms and Permeation Experiments
Source: Membranes (Basel). 2024 May 26;14(6):123. doi: 10.3390/membranes14060123 (PMC11205412; doi:10.3390/membranes14060123)
Supplement: Supplementary file 1 [file membranes-14-00123-s001.zip › Adsorption/CH4_90.csv]

p	q	langmuir	mc_min	mc_max	freundlich	toth
5.000417	0.662422	0.548700806	0.491042853	0.606358759	0.664589823	0.548700807
9.97253	0.805071	0.800433726	0.750306877	0.850560575	0.815365176	0.800433726
19.998198	0.994613	1.041294212	1.014557456	1.068030968	1.00197633	1.041294212
29.959651	1.208831	1.156379125	1.140370967	1.172387284	1.129413475	1.156379125
39.997118	1.20527	1.22456433	1.205615249	1.243513411	1.230333448	1.22456433
44.996064	1.236137	1.24898535	1.226789662	1.271181038	1.274007188	1.24898535
