# Supplementary material for: Pure Hydrogen and Methane Permeation in Carbon-Based Nanoporous Membranes: Adsorption Isotherms and Permeation Experiments
Source: Membranes (Basel). 2024 May 26;14(6):123. doi: 10.3390/membranes14060123 (PMC11205412; doi:10.3390/membranes14060123)
Supplement: Supplementary file 1 [file membranes-14-00123-s001.zip › Adsorption/error.csv]

Component	Temperature	Langmuir1	Langmuir2	Freundlich1	Freundlich2
\ce{H2}	90	0.00872943	0.01877008	0.0242398	0.0360183
\ce{H2}	110	0.02281006	0.05681565	0.0289862	0.09750525
\ce{H2}	120	7.96E-02	1.98E-01	0.03927446	2.69298203
\ce{CH4}	90	4.19E-01	2.91E-01	1.40671795	0.15212868
\ce{CH4}	110	2.42E-01	3.98E-01	1.34382138	0.08524026
\ce{CH4}	120	2.63E-01	3.56E-01	1.18545493	0.10774975
