# Supplementary material for: Pure Hydrogen and Methane Permeation in Carbon-Based Nanoporous Membranes: Adsorption Isotherms and Permeation Experiments
Source: Membranes (Basel). 2024 May 26;14(6):123. doi: 10.3390/membranes14060123 (PMC11205412; doi:10.3390/membranes14060123)
Supplement: Supplementary file 1 [file membranes-14-00123-s001.zip › Adsorption/H2_110.csv]

p	q	langmuir	freundlich	toth	mc_min	mc_max
4.999903	0.191775	0.086018116	0.132755927	0.119536959	0.042942477	0.129093755
9.943487	0.202719	0.146742464	0.175886123	0.169493978	0.105872687	0.187612241
19.932809	0.234695	0.228505428	0.233787915	0.23364807	0.201938208	0.255072647
29.954833	0.269524	0.280568672	0.276190552	0.277808728	0.264816032	0.296321312
39.951031	0.331541	0.316449182	0.310730419	0.311934967	0.294275841	0.338622523
44.930522	0.28188	0.330485304	0.326030676	0.326530859	0.301389581	0.359581027
