# Supplementary material for: Pure Hydrogen and Methane Permeation in Carbon-Based Nanoporous Membranes: Adsorption Isotherms and Permeation Experiments
Source: Membranes (Basel). 2024 May 26;14(6):123. doi: 10.3390/membranes14060123 (PMC11205412; doi:10.3390/membranes14060123)
Supplement: Supplementary file 1 [file membranes-14-00123-s001.zip › Adsorption/H2_120.csv]

p	q	langmuir	freundlich	toth	mc_min	mc_max
5.000011	0.12487	0.05345493	0.033158929	0.053454932	0.018310136	0.088599724
9.999781	0.178586	0.094508752	0.066316259	0.094508754	0.059582633	0.12943487
19.905232	0.14113	0.152976963	0.132006945	0.152976964	0.1222553	0.183698626
30.001239	0.194543	0.193683848	0.198961354	0.193683848	0.158913856	0.22845384
39.897639	0.075468	0.222659308	0.264592016	0.222659306	0.175943427	0.269375188
45.005174	0.217153	0.234741263	0.29846402	0.23474126	0.180346027	0.289136498
