# Supplementary material for: Pure Hydrogen and Methane Permeation in Carbon-Based Nanoporous Membranes: Adsorption Isotherms and Permeation Experiments
Source: Membranes (Basel). 2024 May 26;14(6):123. doi: 10.3390/membranes14060123 (PMC11205412; doi:10.3390/membranes14060123)
Supplement: Supplementary file 1 [file membranes-14-00123-s001.zip › Adsorption/H2_30.csv]

p	q	langmuir	freundlich	toth	mc_min	mc_max
1.999926	0.22675	0.146420104	0.200737045	0.176611475	0.125523229	0.167316979
3.999986	0.289984	0.252108668	0.279231565	0.270398286	0.22677341	0.277443926
6.000081	0.313504	0.331983074	0.338696519	0.338935417	0.308373599	0.355592549
9.950647	0.433944	0.443564702	0.430937418	0.438298288	0.429061062	0.458068341
14.995959	0.523804	0.53554231	0.523870874	0.529064284	0.530363953	0.540720667
19.940641	0.600168	0.595981782	0.600001983	0.596658146	0.582340782	0.609622782
