# Supplementary material for: Pure Hydrogen and Methane Permeation in Carbon-Based Nanoporous Membranes: Adsorption Isotherms and Permeation Experiments
Source: Membranes (Basel). 2024 May 26;14(6):123. doi: 10.3390/membranes14060123 (PMC11205412; doi:10.3390/membranes14060123)
Supplement: Supplementary file 1 [file membranes-14-00123-s001.zip › Adsorption/H2_90.csv]

p	q	langmuir	freundlich	toth	mc_min	mc_max
5.000009	0.221895	0.163145281	0.215009484	0.201337997	0.13238134	0.193909223
9.985321	0.277295	0.247305493	0.264952836	0.260891473	0.219255622	0.275355365
19.935091	0.31285	0.333398856	0.326466591	0.328481508	0.318261304	0.348536408
29.977451	0.37278	0.377591293	0.369268102	0.37154166	0.372013929	0.383168656
39.98334	0.409598	0.404207571	0.402823014	0.403098871	0.3977397	0.410675443
44.958228	0.410499	0.413879485	0.417343783	0.41618191	0.40472852	0.42303045
