# Supplementary material for: Pure Hydrogen and Methane Permeation in Carbon-Based Nanoporous Membranes: Adsorption Isotherms and Permeation Experiments
Source: Membranes (Basel). 2024 May 26;14(6):123. doi: 10.3390/membranes14060123 (PMC11205412; doi:10.3390/membranes14060123)
Supplement: Supplementary file 1 [file membranes-14-00123-s001.zip › permeation/CH4.csv]

fluss_mean	delta_p_mean	perm_mean	PIR_V_02_mean	PIRC_V_01_mean	TIRC_V_02_mean	x_sweep_mean	fluss_std	delta_p_std	perm_std	PIR_V_02_std	PIRC_V_01_std	TIRC_V_02_std	x_sweep_std
0.000103702	6.191804493	0.009519482	5.191861848	1.172972335	120.0695652	2.63E-05	3.75E-05	0.017990047	0.003444673	0.017990926	0.120705297	0.387510324	9.51E-06
0.000156208	6.193702005	0.014335743	5.193741604	0	169.9125	3.96E-05	7.99E-06	0.014011603	0.000736785	0.014011402	0	0.50723489	2.02E-06
0.000130079	6.1946867	0.011936387	5.194785702	2.001157386	169.9947368	3.30E-05	1.83E-05	0.016648673	0.001681044	0.016647147	0.017848845	0.138126563	4.62E-06
0.000207887	6.200238811	0.019058674	5.200354	1.189956563	219.9717391	5.26E-05	1.76E-05	0.021837315	0.00162317	0.02183744	0.123898019	0.110881405	4.44E-06
0.000232414	11.23273485	0.011759239	10.23279365	0	120.0387755	5.88E-05	2.38E-05	0.022077625	0.00119502	0.022081942	0	0.321335965	6.00E-06
0.000200808	11.23350639	0.010160755	10.233659	2.003299079	120.0289474	5.08E-05	1.08E-05	0.009020932	0.000546001	0.009022246	0.017902738	0.381963558	2.73E-06
0.000279691	11.23489965	0.014150572	10.23511161	1.998829543	169.9913043	7.07E-05	1.76E-05	0.010183031	0.000893403	0.010181759	0.018276539	0.424696538	4.43E-06
0.000269334	11.24744673	0.013611249	10.24758449	1.023298976	170.0706522	6.81E-05	4.24E-05	0.010920038	0.002144872	0.010920676	0.028188613	0.565206963	1.07E-05
0.000437178	16.2350687	0.015306819	15.23517887	0.001085103	170.0711111	0.000110044	1.64E-19	0.107337206	0.000100965	0.107337043	0.005088268	0.601370489	1.37E-20
0.000272659	11.24485772	0.0137825	10.24499556	0.999921933	170.0688889	6.89E-05	1.27E-05	0.01197065	0.000639725	0.011970922	0.020792128	0.603332496	3.18E-06
0.000396263	16.24604314	0.013865786	15.24634288	2.002014058	170.0846154	9.98E-05	5.56E-06	0.159175533	0.000247058	0.159174709	0.014504473	0.611133507	1.39E-06
0.000266493	11.24471711	0.013470821	10.24486857	1.24905134	170.1010638	6.74E-05	1.77E-05	0.011930464	0.000892054	0.011932091	0.084900935	0.59865345	4.44E-06
