# Supplementary material for: Pure Hydrogen and Methane Permeation in Carbon-Based Nanoporous Membranes: Adsorption Isotherms and Permeation Experiments
Source: Membranes (Basel). 2024 May 26;14(6):123. doi: 10.3390/membranes14060123 (PMC11205412; doi:10.3390/membranes14060123)
Supplement: Supplementary file 1 [file membranes-14-00123-s001.zip › permeation/H2.csv]

fluss_mean	delta_p_mean	perm_mean	PIR_V_02_mean	PIRC_V_01_mean	TIRC_V_02_mean	x_sweep_mean	fluss_std	delta_p_std	perm_std	PIR_V_02_std	PIRC_V_01_std	TIRC_V_02_std	x_sweep_std
0.00714251	2.519078257	1.611777856	1.521856333	0.812300981	170.09375	0.001532908	4.29E-05	0.023245237	0.016932398	0.023262273	0.026525867	0.553290447	7.62E-06
0.005367518	2.190285225	1.392975421	1.192079913	0.497319061	120.0695652	0.001198604	3.87E-05	0.00936215	0.011967849	0.009356391	0.019503808	0.306136909	7.55E-06
0.007164121	2.439254326	1.669432658	1.441512936	0.469595502	170.0957447	0.001536858	4.32E-05	0.004973684	0.010158068	0.004981385	0.025562275	0.561425765	7.79E-06
0.007149207	2.441537754	1.664420663	1.443803318	0.476643682	170.0818182	0.001534265	3.71E-05	0.008470395	0.011279226	0.008475466	0.023833645	0.540573652	6.48E-06
0.008112793	2.601505422	1.772705345	1.603947	0.432035976	169.9913043	0.001704947	4.84E-05	0.023506987	0.016825672	0.023513283	0.021140466	0.305378517	8.50E-06
0.008175989	2.619130605	1.774508575	1.621597535	0.437763228	170.0093023	0.001715818	4.01E-05	0.023361683	0.017708878	0.023364532	0.018757432	0.149306258	6.81E-06
0.008450527	2.397472902	2.003632088	1.399239778	0.002170205	220.0111111	0.001763055	4.33E-05	0.017897747	0.019206119	0.017897606	0.007026559	0.588226233	7.34E-06
0.008803979	2.656258723	1.883976191	1.658083957	0.001061513	169.9869565	0.001823312	5.64E-05	0.008652463	0.013644579	0.008652831	0.005033957	0.193917159	9.58E-06
0.008450593	2.534624966	1.895135796	1.537071478	0.387452361	220.0065217	0.001763311	5.45E-05	0.007202722	0.014212595	0.007199591	0.017536932	0.254210913	9.35E-06
0.007610918	2.483812436	1.741744538	1.486186319	0.468037106	170	0.001617045	4.27E-05	0.008237246	0.011032174	0.008235285	0.028490127	0.090889326	7.60E-06
0.006223296	2.569922961	1.378293202	1.571945619	0.498856548	120.0642857	0.001361665	0.000597698	0.203727316	0.101103181	0.203847896	0.298978809	0.341420582	0.000112765
0.006253431	2.193924262	1.620188989	1.195264478	0	170.1021739	0.001340217	0.000628645	0.005045492	0.162958928	0.005033996	0	0.545889338	0.000227488
0.00622724	2.19386147	1.613423973	1.196326	0.806909362	170.0916667	0.001363955	7.51E-05	2.91E-05	0.019475623	0	0.011394074	0.523447395	1.42E-05
0.006553505	2.700122191	1.379629823	1.702232459	0.48109183	120.0557377	0.001424807	0.000119378	0.023626787	0.024152438	0.023641821	0.026872657	0.34376571	2.24E-05
0.007910701	2.190779479	2.052401862	1.193141413	0.41505172	220.0086957	0.001668555	0.000578112	0.028444488	0.146896592	0.028476467	0.022435684	0.160313702	9.68E-05
0.009394528	2.676065622	1.99547355	1.679314391	0.691045202	220.0108696	0.001921131	6.26E-05	0.010163695	0.015034141	0.010181759	0.034091331	0.20136011	1.03E-05
